# Supplementary material for: An efficient system for homology-dependent targeted gene integration in medaka (Oryzias latipes)
Source: Zoological Lett. 2017 Jul 6;3:10. doi: 10.1186/s40851-017-0071-x (PMC5500998; doi:10.1186/s40851-017-0071-x)
Supplement: Supplementary file 1 — Reference genome sequences of teleost species used in this study. (XLSX 9 kb) [file 40851_2017_71_MOESM1_ESM.xlsx]

## Sheet: Table S1
Table S1. Reference genome sequences of teleost species used in this study
Common Name	Scientific Name	Assembly	Download source	Reference
Medaka	Oryzias latipes	oryLat2 (Oct. 2005)	USCS genome browser (http://hgdownload.soe.ucsc.edu/downloads.html)	(Kasahara et al. 2007)
Zebrafish	Danio rerio	danRer10 (Sep. 2014)	USCS genome browser (http://hgdownload.soe.ucsc.edu/downloads.html)	(Howe et al. 2013)
Three-spined stickleback	Gasterosteus aculeatus	gasAcu1 (Feb. 2006)	USCS genome browser (http://hgdownload.soe.ucsc.edu/downloads.html)	(Jones et al. 2012)
Nile tilapia	Oreochromis niloticus	oreNil2 (Jan. 2011)	USCS genome browser (http://hgdownload.soe.ucsc.edu/downloads.html)	(Brawand et al. 2014)
Tiger puffer	Takifugu rubripes	v5 assembly (July 2010)	Fugu Genome Project (http://www.fugu-sg.org/)	(Kai et al. 2011)
Atlantic salman	Salmo salar	ICSASG_v2 (June 2015)	NCBI (GCF_000233375.1)	(Lien et al. 2016)
Rainbow trout	Oncorhynchus mykiss	(April 2014)	https://www.genoscope.cns.fr/trout/	(Berthelot et al. 2014)
African turquoise killifish	Nothobranchius furzeri	NotFur1.1 (April 2016)	http://africanturquoisekillifishbrowser.org/	(Valenzano et al. 2015)
Mexican tetra	Astyanax mexicanus	AstMex102 (Apr. 2013)	Ensembl (http://www.ensembl.org/info/data/ftp/index.html)	(McGaugh et al. 2014)
Red sea bream	Pagrus major	madai_150714 (July 2015)	-	(Toyoda et al. Personal communication)
Pacific bluefin tuna	Thunnus orientalis	ver_Ba_1.0 (June 2013)	NCBI (GCA_000418415.1)	(Nakamura et al. 2013)
Tongue sole	Cynoglossus semilaevis	Cse_v1.0 (Jan. 2014)	NCBI (GCF_000523025.1)	(Chen et al. 2014)
