# Supplementary material for: An efficient system for homology-dependent targeted gene integration in medaka (Oryzias latipes)
Source: Zoological Lett. 2017 Jul 6;3:10. doi: 10.1186/s40851-017-0071-x (PMC5500998; doi:10.1186/s40851-017-0071-x)
Supplement: Supplementary file 2 — Oligonucleotide sequences used in this study. (XLSX 13 kb) [file 40851_2017_71_MOESM2_ESM.xlsx]

## Sheet: Table S4
Table S4. Oligonucleotide sequences used in this study
Name	Sequence (5'-3')	Usage
sgRNA-BaitA-S	TAGGAGTACTTCGGGGCGCAGT	Construction of sgRNA-BaitA
sgRNA-BaitA-AS	AAACACTGCGCCCCGAAGTACT	Construction of sgRNA-BaitA
sgRNA-BaitB-S	TAGGCATGTAGCGCTCGAAGGA	Construction of sgRNA-BaitB
sgRNA-BaitB-AS	AAACTCCTTCGAGCGCTACATG	Construction of sgRNA-BaitB
sgRNA-BaitC-S	TAGGTCAGGCTCGTTCTCGGTA	Construction of sgRNA-BaitC
sgRNA-BaitC-AS	AAACTACCGAGAACGAGCCTGA	Construction of sgRNA-BaitC
sgRNA-BaitD-S	TAGGTCTTCGGCCTAGACTGCG	Construction of sgRNA-BaitD
sgRNA-BaitD-AS	AAACCGCAGTCTAGGCCGAAGA	Construction of sgRNA-BaitD
sgRNA-BaitE-S	TAGGTCAAGAAGGGCTCGACCG	Construction of sgRNA-BaitE
sgRNA-BaitE-AS	AAACCGGTCGAGCCCTTCTTGA	Construction of sgRNA-BaitE
sgRNA-BaitGFP-S	TAGGCGAGGGCGATGCCACCTA	Construction of sgRNA-BaitGFP
sgRNA-BaitGFP-AS	AAACTAGGTGGCATCGCCCTCG	Construction of sgRNA-BaitGFP
sgRNA-BaitPITCh#1-S	TAGGGCTTCGATATCGATCGTT	Construction of sgRNA-BaitPITCh#1
sgRNA-BaitPITCh#1-AS	AAACAACGATCGATATCGAAGC	Construction of sgRNA-BaitPITCh#1
sgRNA-BaitPITCh#3-A	TAGGATCGTACGCGTACGTGTT	Construction of sgRNA-BaitPITCh#3
sgRNA-BaitPITCh#3-AS	AAACAACACGTACGCGTACGAT	Construction of sgRNA-BaitPITCh#3
sgRNA-acta1-1S	TAGGAGCTGAGAGTGGCCCCCG	Construction of sgRNA-acta1 No.1
sgRNA-acta1-1AS	AAACCGGGGGCCACTCTCAGCT	Construction of sgRNA-acta1 No.1
sgRNA-acta1-2S	TAGGAGGCCCCCCTGAACCCCA	Construction of sgRNA-acta1 No.2
sgRNA-acta1-2AS	AAACTGGGGTTCAGGGGGGCCT	Construction of sgRNA-acta1 No.2
sgRNA-GAP43-S	TAGGGCGCAGCCACTTCTCCTG	Construction of sgRNA-gap43
sgRNA-GAP43-AS	AAACCAGGAGAAGTGGCTGCGC	Construction of sgRNA-gap43
pUCoriFW-BaitA-SpeI	ACCACTAGTCCGACTGCGCCCCGAAGTACTTCAGCAAAAGGCCAGCAAAAGG	Construction of a vector backbone with BaitA
AmpRV-BaitA-XhoI	TCCCTCGAGCCGACTGCGCCCCGAAGTACTTCCACTACGTGTATCCGCTCAT	Construction of a vector backbone with BaitA
pUCoriFW-BaitB-SpeI	ACCACTAGTCCCTCCTTCGAGCGCTACATGGCAGCAAAAGGCCAGCAAAAGG	Construction of a vector backbone with BaitB
AmpRV-BaitB-XhoI	TCCCTCGAGCCCTCCTTCGAGCGCTACATGGCCACTACGTGTATCCGCTCAT	Construction of a vector backbone with BaitB
pUCoriFW-BaitC-SpeI	ACCACTAGTCCCTACCGAGAACGAGCCTGATTAGCAAAAGGCCAGCAAAAGG	Construction of a vector backbone with BaitC
AmpRV-BaitC-XhoI	TCCCTCGAGCCCTACCGAGAACGAGCCTGATTCACTACGTGTATCCGCTCAT	Construction of a vector backbone with BaitC
pUCoriFW-BaitD-SpeI	ACCACTAGTCCTCGCAGTCTAGGCCGAAGATCAGCAAAAGGCCAGCAAAAGG	Construction of a vector backbone with BaitD
AmpRV-BaitD-XhoI	TCCCTCGAGCCTCGCAGTCTAGGCCGAAGATCCACTACGTGTATCCGCTCAT	Construction of a vector backbone with BaitD
pUCoriFW-BaitE-SpeI	ACCACTAGTCCGCGGTCGAGCCCTTCTTGACGAGCAAAAGGCCAGCAAAAGG	Construction of a vector backbone with BaitE
AmpRV-BaitE-XhoI	TCCCTCGAGCCGCGGTCGAGCCCTTCTTGACGCACTACGTGTATCCGCTCAT	Construction of a vector backbone with BaitE
pUCoriFW-BaitGFP-SpeI	ACCACTAGTCCGTAGGTGGCATCGCCCTCGCCAGCAAAAGGCCAGCAAAAGG	Construction of a vector backbone with BaitGFP
AmpRV-BaitGFP-XhoI	TCCCTCGAGCCGTAGGTGGCATCGCCCTCGCCCACTACGTGTATCCGCTCAT	Construction of a vector backbone with BaitGFP
pUCoriFW-BaitPITCh#1-SpeI	ACCACTAGTCCAACGATCGATATCGAAGCCACAGCAAAAGGCCAGCAAAAGG	Construction of a vector backbone with BaitPITCh#1
AmpRV-BaitPITCh#1-XhoI	TCCCTCGAGCCAAACGATCGATATCGAAGCACCACTACGTGTATCCGCTCAT	Construction of a vector backbone with BaitPITCh#1
pUCoriFW-BaitPITCh#3-SpeI	ACCACTAGTCCAACACGTACGCGTACGATTGCAGCAAAAGGCCAGCAAAAGG	Construction of a vector backbone with BaitPITCh#3
AmpRV-BaitPITCh#3-XhoI	TCCCTCGAGCCAAACACGTACGCGTACGATGCCACTACGTGTATCCGCTCAT	Construction of a vector backbone with BaitPITCh#3
pUCoriFW-SpeI	ACTGACTAGTAGCAAAAGGCCAGCAAAAGGCC	Construction of a vector backbone without Bait
AmpRV-XhoI	ACTGCTCGAGCACTACGTGTATCCGCTC	Construction of a vector backbone without Bait
mAG-linker-BamHI	CCCGGATCCAATTCCGCTGACGGCGGC	Cloning of upstream homology arm (500 bp) of acta1
polyA-RV-EcoRI	CTTGAATTCCGCTTACAATTTACGCCT	Cloning of upstream homology arm (500 bp) of acta1
acta1-5FW-XhoI	CGGCTCGAGCGTGTTCCCATCCATTGTC	Cloning of upstream homology arm (500 bp) of acta1
acta1-5RV-BamHI	ATTGGATCCGGGGGCCACTCTCAGCTCAT	Cloning of upstream homology arm (500 bp) of acta1
acta1-3FW-EcoRI	GCGGAATTCCCGAGGAGCACCCAACCC	Cloning of downstream homology arm (500 bp) of acta1
acta1-3RV-SpeI	CGGACTAGTTCACACCATCACCAGCATCC	Cloning of downstream homology arm (500 bp) of acta1
XhoI-acta1-Fw	CTCGAGATCTGGCACCACACCTTCTACAA	Cloning of upstream homology arm (40 bp) of acta1
acta1-SpeI-Rv	GACTACTAGTTTCAGGGGGGCCTCAGTGAG	Cloning of downstream homology arm (40 bp) of acta1
acta1-exon3-5S1	TCGAGCAATGAGCTGAGAGTGGCCCCCG	Cloning of upstream homology arm (20 bp) of acta1
acta1-exon3-5AS1	GATCCGGGGGCCACTCTCAGCTCATTGC	Cloning of upstream homology arm (20 bp) of acta1
acta1-exon3-3S1	AATTCCCGAGGAGCACCCAACCCTGA	Cloning of downstream homology arm (20 bp) of acta1
acta1-exon3-3AS1	CTAGTCAGGGTTGGGTGCTCCTCGGG	Cloning of downstream homology arm (20 bp) of acta1
acta1-HMA-FW	ACTGGGACGACATGGAGAAG	HMA for acta1
acta1-HMA-RV	TGTCTGTTGTCGCTCTCACC	HMA for acta1
acta1-for-Seq-Fw	ATGGAATTAGGCGTGATGCTGCCAG	Sequencing for acta1
acta2-for-Seq-Rv	CCATTTCCTTACCAGTGGTCACAAAG	Sequencing for acta1
XhoI-GAP43-Fw	GTCACTCGAGGAACATCTCAGTCTAAGACTCC	Cloning of upstream homology arm of gap43
GAP43-BamHI-Rv	ACTGGGATCCCGAGAAGTGGCTGCGCCT	Cloning of upstream homology arm of gap43
EcoRI-GAP43-Fw	CATGGAATTCCTGTGGCGCCGGCTCCATCTGCTCCTACAACT	Cloning of downstream homology arm of gap43
GAP43-SpeI-Rv	GATCACTAGTCCTTATAAATGCTTCACTATACACTTACCACATGCACGAC	Cloning of downstream homology arm of gap43
BamHI-tdTomato-Fw	GATCGGATCCATGGTGAGCAAGGGCGAGGA	Cloning of reporter gene for gap43
tdTomato-XbaI-Rv	CGTATCTAGACTACTTGTACAGCTCGTCCATGC	Cloning of reporter gene for gap43
GAP43-for-HMA Fw	CTGCAGCAGACAAACCAGCTAAC	HMA for gap43
GAP43-for-HMA-Rv	CTCTTGGTTGTTGCAGCTGGA	HMA for gap43
GAP43-for-Seq-Fw	GCAATGATCTGTAGTTGTATTCTGGG	Sequencing for gap43
GAP43-for-Seq-Rv	GCACTTAATGTACCTTATAGTTCAGGGC	Sequencing for gap43
GAP43-Rv	GGAGCCGGCGCCACAGGAGA	Investigating for precise integration into gap43
mAG-Fw	CCACTACAGGTGCGACTTCA	Investigating for precise integration into acta1
mAG-Rv	GTCACGTTCAGGTCCAGGAT	Investigating for precise integration into acta1 and gap43
tdTomato-Rv	GCCCTTGGTCACCTTCAGCT	Investigating for precise integration into gap43
EF1α-Fw	CAGGACGTCTACAAAATCGG	Confirmation of genomic DNA extraction
EF1α-Rv	AGCTCGTTGAACTTGCAGGC	Confirmation of genomic DNA extraction
