# Supplementary material for: An efficient system for homology-dependent targeted gene integration in medaka (Oryzias latipes)
Source: Zoological Lett. 2017 Jul 6;3:10. doi: 10.1186/s40851-017-0071-x (PMC5500998; doi:10.1186/s40851-017-0071-x)
Supplement: Supplementary file 5 — The numbers of potential off-target sequences in reference genomes of teleost fish species. Numbers of genomic sites with up to 3 bp mismatches in the total 21 bp sequences are shown. (XLSX 11 kb) [file 40851_2017_71_MOESM5_ESM.xlsx]

## Sheet: Table S2
Table S2. The numbers of potential offtarget sequences.
#	Sequence (N18-NGG)	O. latipes	D. rerio	G. aculeatus	O. niloticus	T. rubripes	S. salar	O. mykiss	N. fuzeri	A. mexicanus	P. major	T. orientalis	C. semilaevis	Total
1	TACTCCCGCTTACCTCTGCGG	6	0	4	8	1	5	2	6	1	1	1	6	41
2	ACCTCCTTGATCGGAAGGAGG	7	3	2	7	9	12	8	10	5	11	1	3	78
3	AGTACTTCGGGGCGCAGTCGG	0	0	2	1	1	2	3	3	1	5	1	2	21
4	ATATACATGGTTTCTCGTAGG	3	6	3	3	2	16	19	7	6	11	1	2	79
5	GTGACTCCCACATCGTCGTGG	3	2	3	6	3	36	11	4	0	5	3	6	82
6	GTACTTGATGTGCCGGATAGG	0	2	2	1	1	8	15	1	4	2	1	1	38
7	GGTTGATTCTGTCCGCCATGG	8	6	2	7	5	26	16	8	5	9	6	5	103
8	GCCTTTTCTACCTCACGCCGG	5	4	1	1	3	4	7	8	5	5	4	8	55
9	CCAACGACTGGTTACCCCTGG	6	1	5	4	6	11	15	1	4	4	1	2	60
10	CATGTAGCGCTCGAAGGAGGG	2	3	4	2	3	5	6	2	0	2	0	4	33
11	TCAGGCTCGTTCTCGGTAGGG	2	0	2	1	1	9	9	4	0	2	2	0	32
12	CATACCGTCCGGCACTGTGGG	2	2	5	2	4	7	6	4	9	4	3	2	50
13	GTGTACTAACATCAATCCCGG	2	2	0	2	1	1	4	4	1	4	0	0	21
14	CGGATTCGCTCTTCCTGTGGG	3	3	4	5	3	5	13	3	4	2	5	2	52
15	TGGCAATACTGCTCGCTGTGG	8	13	8	8	6	18	17	6	11	6	12	10	123
16	ATTGCTCATAGTGGGCGATGG	1	3	6	6	4	8	10	4	4	7	6	2	61
17	GATTATAAGTATCTGCGCTGG	1	7	6	7	2	5	7	6	6	5	3	4	59
18	CCAACTTTGAGATGCGCTTGG	4	15	0	6	2	13	10	5	3	6	4	1	69
19	AAAATGAGAAACCGACGGCGG	3	4	10	8	9	6	4	7	5	6	2	11	75
20	GGCTCATGAGATTAGCGAAGG	4	3	5	7	1	8	9	4	2	7	5	5	60
21	TGTTCAGCTCCTCGGCAATGG	10	12	6	9	10	791	578	7	21	8	10	8	1470
22	TGAAGCGGAAGCGCAGTGCGG	10	3	4	6	5	11	6	7	7	5	7	4	75
23	CGACCTCTTGCTGTGCTGCGG	10	333	3	4	10	7	12	8	2	6	7	3	405
24	CATCAAGAGAGTCCAGTTCGG	10	8	2	5	8	17	9	4	10	12	9	3	97
25	CATTGTAGGGCTCGACCACGG	10	9	15	8	2	20	13	20	6	12	5	4	124
26	TCTTGCATGGCCCGAGTGCGG	0	2	2	2	1	1	3	1	0	2	2	0	16
27	AGATGTTGAGAATGACAAGGG	16	14	12	22	11	143	106	28	16	21	17	15	421
28	TCTTCGGCCTAGACTGCGAGG	2	4	1	1	0	2	2	0	0	1	1	3	17
29	CTTCTCCTGGATCAGCGTAGG	8	6	6	6	8	19	20	8	13	17	9	13	133
30	CGGGAAGGGCCTCGGCACTGG	1	5	6	2	3	31	12	4	3	5	3	4	79
31	CTGGGATATTAGCTCCAGCGG	4	26	6	4	6	7	3	1	3	5	4	4	73
32	GCCTCCAACACCTTCTTGAGG	20	6	11	18	12	38	46	14	10	18	15	10	218
33	TCAAGAAGGGCTCGACCGCGG	0	0	1	0	1	4	2	1	2	1	1	0	13
34	ACCGCAAGACCGGCCAGAAGG	2	2	3	2	6	16	20	1	2	3	0	2	59
35	AGAAGCAGCGCGAGCAGATGG	25	23	26	32	31	90	76	25	24	24	24	30	430
36	ACAGTAAGAAATATGGTGTGG	19	70	9	71	5	107	51	25	28	22	24	11	442
37	GTTGGAGAGAAGCCACGAAGG	11	11	15	14	7	25	14	5	8	59	4	5	178
38	TGCAGCGGAGCCCTTAAGCGG	4	31	9	1	5	2	1	5	2	4	2	2	68
39	CTACACCAAGGAGTCCCGCGG	1	3	6	3	3	6	5	1	3	5	1	4	41
40	GGACTCAGGACTCCGAACTGG	2	0	3	4	1	21	22	4	19	3	4	6	89
Numbers of genomic sites with up to 3 bp mismacthes in the total 21 bp sequences are shown.
