# Supplementary material for: An efficient system for homology-dependent targeted gene integration in medaka (Oryzias latipes)
Source: Zoological Lett. 2017 Jul 6;3:10. doi: 10.1186/s40851-017-0071-x (PMC5500998; doi:10.1186/s40851-017-0071-x)
Supplement: Supplementary file 6 — Potential off-target sites of 7 candidates of bait sequence that selected in the first screening and previously reported bait sequences. Potential off-target sites are defined as genomic sequence harboring up to 2 bp mismatches in the total 18 bp sequences and a NGG PAM. (XLSX 11 kb) [file 40851_2017_71_MOESM6_ESM.xlsx]

## Sheet: Table S3
Table S3. Potential off-target sites of 7 cadidates selected in first screening and previously reported bait sequences.
Species	Chromosome	Position	Strand	Sequence	# of mismatches in 18 bp
Candidate #3 (AGTACTTCGGGGCGCAGTCGG)
O. mykiss	Un	384205847	+	AGTACTTCGGGGCGgAGgTGG	2
A. mexicanus	KB882109.1	2397485	-	AGTACTTCtGGGgGCAGTTGG	2
Candidate #10 (CATGTAGCGCTCGAAGGAGGG)
O. niloticus	LG14	27746629	+	CATGTAtCGCTCaAAGGATGG	2
S. salar	ssa10	47603974	-	CcTGTAGCtCTCGAAGGATGG	2
	ssa18	29297706	+	CATGTAGCaCTCGAAaGAGGG	2
O. mykiss	chrUn	176512456	+	CcTGTAGCtCTCGAAGGATGG	2
N. furzeri	GapFilledScaffold_2068	114109	-	CATGTtGCtCTCGAAGGAAGG	2
Candidate #11 (TCAGGCTCGTTCTCGGTAGGG)
S. salar	ssa27	6855250	+	TCAGGCTaGTTCcCGGTACGG	2
	ssa27	6855208	+	TCAGGCTaGTTCcCGGTAAGG	2
	ssa27	6855229	+	TCAGGCTaGTTCcCGGTAAGG	2
O. mykiss	Un	564842094	-	TCAGGtTCaTTCTCGGTATGG	2
Candidate #13 (GTGTACTAACATCAATCCCGG)
S. salar	ssa27	27256339	-	GTGTAaTAACATCAATaCAGG	2
O. mykiss	Un	7716753	-	GTaTACTAACAcCAATCCAGG	2
	Un	497859850	+	cTGTACTAACAcCAATCCAGG	2
N. furzeri	GapFilledScaffold_9653	7833	-	GTGTACTAcCATCcATCCAGG	2
	GapFilledScaffold_12722	8163	+	GTGTACTAcCATCcATCCAGG	2
	GapFilledScaffold_33097	433	-	GTGTACTAcCATCcATCCAGG	2
P. major	Scaffold0220	98015	-	GTGTgCTcACATCAATCCTGG	2
Candidate #26 (TCTTGCATGGCCCGAGTGCGG)
D. rerio	19	9422708	-	TagTGCATGGCCCGAGTGAGG	2
G. aculeatus	V	11379995	-	TCTTaCtTGGCCCGAGTGAGG	2
T. rubripes	1	7084094	-	TCTTaCtTGGCCCGAGTGAGG	2
O. mykiss	Un_10	34163178	+	TtTTGCATGGCCCaAGTGTGG	2
N. furzeri	GapFilledScaffold_1998	70883	-	TCTTaCtTGGCCCGAGTGAGG	2
P. major	Scaffold0006	3079823	-	TCTTaCtTGGCCCGAGTGAGG	2
Candidate #28 (TCTTGCATGGCCCGAGTGCGG)
D. rerio	11	22151597	-	TCTTCGGgCTgGACTGCGCGG	2
G. aculeatus	XVIII	15001883	-	TCTTCGGCCTcGACgGCGAGG	2
C. semilaevis	6	6259207	+	TCTTaGGCCTAGACTGCtGGG	2
Candidate #33 (TCAAGAAGGGCTCGACCGCGG)
G. aculeatus	V	1232158	-	TCAAGAtGGGCTCGtCCGCGG	2
T. rubripes	4	11779781	+	TCAAGAAGGGCTCcACaGAGG	2
S. salar	ssa09	116731307	+	TaAAGAAGGGCTCcACCGAGG	2
	ssa20	61101718	+	TaAAGAAGGGCTCcACCGAGG	2
O. mykiss	Un	864968259	+	TaAAGAAGGGCTCcACCGAGG	2
GBait (CGAGGGCGATGCCACCTACGG)
D.rerio	13	10787556	-	CGAGGGCtATGCCACCTtGGG	2
T. rubripes	17	2778599	-	CGAGGGaGATGCCACCTtTGG	2
C. semilaevis	10	1465660	-	CGAGGGCGggGCCACCTAGGG	2
PITCh-gRNA #1 (GCTTCGATATCGATCGTTTGG)
O. niloticus	LG5	11429925	+	GCTTCGATATCcATCtTTCGG	2
PITCh-gRNA #2 (CTAATCGAGATCGACTGTTGG)
G. aculeatus	III	3941302	+	CTAATgGAGATCcACTGTTGG	2
O. niloticus	LG18	3141526	+	CTAATgGAGATCcACTGTTGG	2
O. niloticus	LG7	10529204	-	CTgATgGAGATCGACTGTAGG	2
N. furzeri	GapFilledScaffold_3669	8164	+	CTAATgGAGAgCGACTGTCGG	2
A. mexicanus	KB871663.1	845674	+	CTAATaGAGAgCGACTGTGGG	2
T. orientalis	superscaffoldBa00003326_0006	6700	+	CTAATgGAGATCcACTGTTGG	2
PITCh-gRNA #3 (ATCGTACGCGTACGTGTTTGG)
No candidate
Potential off-target sites are defined as genomic sequence harboring up to 2 bp mismacthes in the total 18 bp sequences and a NGG PAM.
